# Supplementary material for: Impact of Training Discipline and Experience on Inhibitory Control and Cognitive Performance in Pet Dogs
Source: Animals (Basel). 2024 Jan 29;14(3):428. doi: 10.3390/ani14030428 (PMC10854632; doi:10.3390/ani14030428)
Supplement: Supplementary file 1 [file animals-14-00428-s001.zip]

Archive with 1 entries (1 files):
- animals-2814215-supplementary.pdf
